# Supplementary material for: Dietary sulfur amino acid restriction elicits a cold-like transcriptional response in inguinal but not epididymal white adipose tissue of male mice
Source: eLife. 2026 Mar 17;14:RP108825. doi: 10.7554/eLife.108825 (PMC12995289; doi:10.7554/eLife.108825)
Supplement: Source data 1. [file elife-108825-data1.zip]

Archive with 8 entries (8 files):
- allDEGs_Liver.xlsx
- __MACOSX/._allDEGs_Liver.xlsx
- allDEGs_iWAT.xlsx
- __MACOSX/._allDEGs_iWAT.xlsx
- allDEGs_iBAT.xlsx
- __MACOSX/._allDEGs_iBAT.xlsx
- allDEGs_eWAT.xlsx
- __MACOSX/._allDEGs_eWAT.xlsx
