# Supplementary material for: Dietary sulfur amino acid restriction elicits a cold-like transcriptional response in inguinal but not epididymal white adipose tissue of male mice
Source: eLife. 2026 Mar 17;14:RP108825. doi: 10.7554/eLife.108825 (PMC12995289; doi:10.7554/eLife.108825)
Supplement: Source data 2. [file elife-108825-data2.zip]

Archive with 8 entries (8 files):
- allGSEAs_eWAT.xlsx
- __MACOSX/._allGSEAs_eWAT.xlsx
- allGSEAs_iBAT.xlsx
- __MACOSX/._allGSEAs_iBAT.xlsx
- allGSEAs_iWAT.xlsx
- __MACOSX/._allGSEAs_iWAT.xlsx
- allGSEAs_Liver.xlsx
- __MACOSX/._allGSEAs_Liver.xlsx
